# Supplementary material for: Comparative analysis and characterization of the gut microbiota of four farmed snakes from southern China
Source: PeerJ. 2019 Mar 29;7:e6658. doi: 10.7717/peerj.6658 (PMC6442672; doi:10.7717/peerj.6658)
Supplement: Supplemental Information 6 — Na, Naja atra group; Pmu, Ptyas mucosus group; Ec, Elaphe carinata group; Da, Deinagkistrodon acutus group. The differences in relative abundance of bacterial genus among groups were identified using the kruskal.test package in R (v3.1.1), adjusting for the false discovery rate (FDR) and with the threshold P-value among groups set to 0.05. [file peerj-07-6658-s006.xls]

## Sheet: Sheet1
Species	MEAN.group.Da	SD.group.Da	MEAN.group.Ec	SD.group.Ec	MEAN.group.Na	SD.group.Na	MEAN.group.Pmu	SD.group.Pmu	p.value	FDR
Acinetobacter	0.970843	1.8906	0.018363	0.042185	0.119929	0.255246	0	0	0.013508	0.039362
Aeromonas	0.509386	1.00144	0.017857	0.019716	0.34066	0.632984	0.16961	0.29114	0.659664	0.67385
Akkermansia	2.62688	2.09097	0.004704	0.011522	0.290539	0.307655	0.596948	0.708361	0.005307	0.021007
Alistipes	0.614227	0.325961	0	0	0.049085	0.07192	0.00072	0.00144	0.000417	0.008831
Anaerorhabdus	2.09474	0.621735	0.00629	0.003935	0.013752	0.020061	0.00147	0.001698	0.002335	0.011091
Anaerovorax	0.880246	0.883797	0.058817	0.116413	0.042066	0.053461	0.014436	0.024992	0.007897	0.025431
Bacteroides	10.6915	14.5228	42.0868	8.02372	40.1671	5.42931	7.05502	2.69989	0.001592	0.01083
Bilophila	2.42664	1.1531	0.005904	0.008644	1.71677	1.61745	0.145838	0.219475	0.002738	0.012229
Brevibacillus	0	0	0.338524	0.50089	2.0576	2.74395	0	0	0.000926	0.008831
Butyricimonas	0.257658	0.169334	0	0	0.06337	0.105261	0.00072	0.00144	0.000775	0.008831
Cellulosilyticum	0.41988	0.298289	0.188205	0.172245	0.052686	0.048529	0.171025	0.075606	0.06738	0.125512
Cetobacterium	9.15874	7.12257	19.42	9.58434	16.3201	10.5645	37.4575	5.57872	0.005559	0.021555
Cloacibacillus	0.535559	0.45994	0	0	0	0	0	0	0.000145	0.006428
Cloacibacterium	0.184903	0.320741	0	0	0	0	0	0	0.133509	0.183817
Clostridioides	0.45846	0.479559	0.037949	0.063654	0.12065	0.159189	0.054401	0.044916	0.034848	0.071195
Clostridium	15.3134	9.04399	3.78799	1.15734	4.63743	2.96775	7.48868	2.82192	0.016594	0.045041
Comamonas	0.819767	1.27805	0.003283	0.006778	0.028057	0.046135	0	0	0.447247	0.474731
Desulfovibrio	5.19226	4.23831	0.00049	0.0012	0.002945	0.003709	0	0	0.000944	0.008831
Edwardsiella	0.070194	0.107111	7.15561	11.2343	1.31865	0.957635	1.50444	0.296385	0.008771	0.02732
Eggerthella	2.6265	2.05669	0.00049	0.0012	0.001494	0.002513	0	0	0.000994	0.008831
Enterococcus	0.010328	0.008341	0.040488	0.015132	0.067978	0.072977	0.978255	0.840573	0.006681	0.022668
Escherichia	0.31453	0.175997	5.06585	6.67357	1.87424	2.34166	4.07703	2.84812	0.006981	0.02327
Eubacterium	1.50134	1.23158	0.00718	0.009366	0.009912	0.012796	0.001441	0.001664	0.025838	0.063756
Flavobacterium	0.238443	0.46328	0	0	0.000507	0.001241	0	0	0.297786	0.367398
Fusobacterium	0.414987	0.614763	0.004321	0.004059	0.446468	0.462734	5.02224	5.34441	0.002779	0.012229
Gelidibacter	0	0	0	0	0	0	0.958541	1.91708	0.21229	0.274388
Gordonibacter	2.2097	1.54917	0.002341	0.004435	0.003015	0.007386	0	0	0.001027	0.008831
Hungatella	2.20864	3.31125	0.012976	0.01264	0.036348	0.020964	0.008819	0.006549	0.002289	0.011091
Ignatzschineria	0	0	0	0	0.247991	0.506107	0.002939	0.002449	0.037924	0.075626
Lachnoclostridium	4.31042	3.80524	0.187087	0.121622	0.212774	0.138084	0.060726	0.034141	0.001988	0.011091
Lactobacillus	1.58739	1.48577	0	0	0	0	0.00072	0.00144	0.000311	0.008441
Laribacter	0.001125	0.002755	0.232824	0.34389	0.11867	0.179568	0.058348	0.114785	0.029932	0.066655
Morganella	0.367172	0.516074	0.465157	0.693036	0.097767	0.082301	0.599585	0.515031	0.125445	0.183817
Mycoplasma	0	0	0.815471	1.77775	0	0	0	0	0.133509	0.183817
Myroides	0.043579	0.067615	0.00047	0.001152	0.177335	0.43151	0.000721	0.001442	0.776792	0.776792
Oceanisphaera	0	0	0	0	0.145406	0.353303	0.004349	0.003702	0.016946	0.045348
Odoribacter	1.49725	0.399936	0	0	0.154176	0.138799	0.00072	0.00144	0.000202	0.006428
Paeniclostridium	7.68829	5.62493	0.353404	0.252292	0.411266	0.491567	3.22312	2.89244	0.007485	0.02452
Parabacteroides	1.76162	1.64614	0.179398	0.20288	1.89781	1.16599	0.099722	0.078599	0.001665	0.010909
Paraclostridium	0.001044	0.001625	0.003896	0.004066	0.013821	0.010959	0.586643	0.393982	0.001491	0.01083
Peptostreptococcus	0.019848	0.027739	0.029866	0.037121	0.073796	0.078278	1.10376	1.27394	0.085868	0.153914
Phascolarctobacterium	0.088634	0.070167	0.002436	0.002908	0.175194	0.267341	0.156174	0.258207	0.06427	0.120904
Plesiomonas	0.021379	0.031569	10.0869	6.07512	2.6609	1.89302	7.81862	10.0782	0.002166	0.011091
Proteus	0.128716	0.151046	0.588217	0.825762	0.023282	0.024616	0.970974	0.931152	0.011163	0.033666
Providencia	0.855399	1.3064	1.9428	2.78404	3.22986	3.75863	1.41725	1.05685	0.203305	0.274388
Pseudarthrobacter	0.621936	1.0425	0.002352	0.005761	0.000489	0.001198	0.007437	0.01136	0.002725	0.012229
Pseudoalteromonas	0.389224	0.730946	0	0	0	0	0	0	0.000145	0.006428
Pseudomonas	0.769274	1.35492	0.033097	0.037537	0.614801	1.35884	0.002969	0.00424	0.255007	0.323009
Raoultella	0.000562	0.001377	0.078878	0.072747	0.294479	0.333159	0.332523	0.296814	0.002232	0.011091
Ruminiclostridium	0.455216	0.284933	0.006277	0.003502	0.007828	0.011063	0.002998	0.005995	0.003305	0.013954
Ruminococcus	0.310222	0.246632	0	0	0	0	0	0	0.001069	0.008831
Shewanella	0.106701	0.216776	0.000498	0.001219	0	0	0	0	0.023027	0.057567
Sutterella	1.44049	1.67564	0	0	0.008823	0.017944	0	0	0.000544	0.008831
Terrisporobacter	0.247865	0.177828	0.086916	0.076127	0.04946	0.036691	0.964665	0.828069	0.004784	0.01934
Turicibacter	0.026561	0.024818	0.010368	0.021367	0	0	0.531767	0.40242	0.001596	0.01083
Vagococcus	0.027986	0.040036	0.011283	0.019615	0.001991	0.002465	0.320765	0.289594	0.022119	0.056661
Victivallis	0.134204	0.113218	0	0	0.143781	0.227486	0.003602	0.007203	0.003515	0.014518
Wohlfahrtiimonas	0.034679	0.054456	0.15581	0.339655	2.71233	5.83257	0.010835	0.016002	0.721711	0.729389
Unclassified	12.2717	2.06139	5.95719	4.92994	16.163	8.5606	15.4202	7.33624	0.079367	0.143616
